# Supplementary material for: Pericardial Effusion on MRI in Autosomal Dominant Polycystic Kidney Disease
Source: J Clin Med. 2022 Feb 21;11(4):1127. doi: 10.3390/jcm11041127 (PMC8879333; doi:10.3390/jcm11041127)
Supplement: Supplementary file 1 [file jcm-11-01127-s001.zip]

Archive with 1 entries (1 files):
- jcm-1527164-supplementary.pdf
